# Supplementary material for: Cyclic Hypoxia: An Update on Its Characteristics, Methods to Measure It and Biological Implications in Cancer
Source: Cancers (Basel). 2020 Dec 23;13(1):23. doi: 10.3390/cancers13010023 (PMC7793090; doi:10.3390/cancers13010023)
Supplement: Supplementary file 1 [file cancers-13-00023-s001.zip]

Archive with 2 entries (1 files):
- cancers-1017780-supplementary/
- cancers-1017780-supplementary/cancers-1017780-supplementary.wmv
